# Supplementary material for: Efficiency of Sidestream Nitritation for Modern Two-Stage Activated Sludge Plants
Source: Int J Environ Res Public Health. 2022 Oct 8;19(19):12871. doi: 10.3390/ijerph191912871 (PMC9564472; doi:10.3390/ijerph191912871)
Supplement: Supplementary file 1 [file ijerph-19-12871-s001.zip]

Archive with 1 entries (1 files):
- ijerph-1868840-supplementary.pdf
